# Supplementary material for: Multi-Kingdom Fecal Microbiota Alterations in Horses with Severe Equine Asthma
Source: Microorganisms. 2026 Feb 17;14(2):484. doi: 10.3390/microorganisms14020484 (PMC12943238; doi:10.3390/microorganisms14020484)
Supplement: Supplementary file 1 [file microorganisms-14-00484-s001.zip]

Archive with 1 entries (1 files):
- microorganisms-4154394-supplementary.pdf
